# Supplementary material for: Transcriptome Complexity Disentangled: A Regulatory Molecules Approach
Source: Int J Mol Sci. 2025 Mar 11;26(6):2510. doi: 10.3390/ijms26062510 (PMC11942001; doi:10.3390/ijms26062510)
Supplement: Supplementary file 1 [file ijms-26-02510-s001.zip]

Archive with 1 entries (1 files):
- ijms-3437382-supplementary.pdf
